# Supplementary material for: Organochlorine pesticide contamination in sediments from Richards Bay, South Africa: spatial trends and ecotoxicological risks
Source: Environ Sci Pollut Res Int. 2022 Aug 5;30(1):2247–59. doi: 10.1007/s11356-022-22298-0 (PMC9813156; doi:10.1007/s11356-022-22298-0)
Supplement: Supplementary file 1 — Supplementary file1 (XLSX 10 KB) [file 11356_2022_22298_MOESM1_ESM.xlsx]

## Sheet: Tabelle1
Supplementary Information - Table S1
Article	Organochlorine pesticide contamination in sediments from Richards Bay, South Africa: spatial trends and ecotoxicological risks
journal	Environmental Science and Pollution Research
authors	Paul Mehlhorn1*, Marc Humphries2, Julia Gensel3, Archibold Buah-Kwofie2,4, Raymond Lubem Tyohemba2, Torsten Haberzettl1
email	paul.mehlhorn@uni-greifswald.de
affiliations	1 University of Greifswald, Institute for Geography and Geology, F.L.-Jahn Str. 16, 17489 Greifswald, Germany
	2 University of the Witwatersrand, School of Chemistry, Johannesburg, South Africa
	3 MARUM - Center for Marine Environmental Sciences, University of Bremen, Bremen, Germany
	4 Nuclear Power Institute, Ghana Atomic Energy Commission, P. O Box LG 80, Legon, Accra, Ghana
Table S1: Results of the extraction efficiency tests conducted by Buah-Kwofie and Humphries (2017). Spike recovery tests (n = 3) were conducted at three fortified concentrations (ng g-1). LOD = limit of detection.
	10 ng g-1		100 ng g-1		500 ng g-1
Pesticide	Mean recovery (%)	RSD	Mean recovery (%)	%RSD	Mean recovery (%)	RSD	LOD
α-HCH	76.8	3.5	89.3	6.7	88	21.8	0.76
β-HCH	90.9	1.9	94.9	11.7	83	8.9	1.02
δ-HCH	86	2.8	86.2	5.7	86.9	14.3	1.2
γ-HCH	88.5	3.4	98.6	7.4	85.6	13.9	0.9
Heptachlor	70	1.9	97.5	7.2	86.7	22.5	1.15
Heptachlor epoxide	84.7	2.1	91.7	3.7	95.7	13.2	0.57
Methoxychlor	67.5	2.6	99.1	6.9	112	13.5	3.11
Aldrin	88.2	1.5	97.8	9.1	96.4	12.1	0.45
Dieldrin	97.4	2.8	81.6	2.9	78.5	21.1	0.55
Endrin	95.4	1.7	95.3	6.1	80.5	14.2	0.69
Endrin ketone	75.9	2.6	85.5	5.9	88.5	12.8	1.08
p,p'-DDE	114.3	1.3	109.4	5.6	79.4	22.9	0.42
p,p'-DDD	100.6	1.5	102	5.9	79.1	18.4	1.77
p,p'-DDT	83.1	1.7	91.3	7.1	92.9	10.8	2.71
α-Endosulfan	63.1	2.4	78.1	7.9	98.4	12.5	0.52
β-Endosulfan	89.1	4.2	86.7	3.9	84.9	9.1	2.18
Endosulfan sulfate	77.8	1.1	107.1	1.8	87	12.6	0.59
