# Supplementary material for: Organochlorine pesticide contamination in sediments from Richards Bay, South Africa: spatial trends and ecotoxicological risks
Source: Environ Sci Pollut Res Int. 2022 Aug 5;30(1):2247–59. doi: 10.1007/s11356-022-22298-0 (PMC9813156; doi:10.1007/s11356-022-22298-0)
Supplement: Supplementary file 2 — Supplementary file2 (XLSX 16 KB) [file 11356_2022_22298_MOESM2_ESM.xlsx]

## Sheet: Feuil1 (2)
Supplementary Information - Table S2
Article	Organochlorine pesticide contamination in sediments from Richards Bay, South Africa: spatial trends and ecotoxicological risks
journal	Environmental Science and Pollution Research
authors	Paul Mehlhorn1*, Marc Humphries2, Julia Gensel3, Archibold Buah-Kwofie2,4, Raymond Lubem Tyohemba2, Torsten Haberzettl1
email	paul.mehlhorn@uni-greifswald.de
affiliations	1 University of Greifswald, Institute for Geography and Geology, F.L.-Jahn Str. 16, 17489 Greifswald, Germany
	2 University of the Witwatersrand, School of Chemistry, Johannesburg, South Africa
	3 MARUM - Center for Marine Environmental Sciences, University of Bremen, Bremen, Germany
	4 Nuclear Power Institute, Ghana Atomic Energy Commission, P. O Box LG 80, Legon, Accra, Ghana
Table S2: Results of the Pb-210 & Cs-137 dating of sediment core SAF18-107.
Sediment core SAF18-107
Sediment depth	Pb-210	error Pb-210	Ra-226 daughters (avg Pb-214+Bi-214)	error Ra-226	Pb-210 unsupported	error Pb-210 unsupported	Cs-137	error Cs-137	mass of sediment	dry bulk density
[cm]	[Bq g-1]	[Bq g-1]	[Bq g-1]	[Bq g-1]	[Bq g-1]	[Bq g-1]	[Bq g-1]	[Bq g-1]	[g]	[g cm-3]
1	0.362327	0.036519	0.203818	0.0161287	0.16202	0.0526477	0.0216207	0.0076362	1.1041	0.276025
2	0.33521	0.037382	0.151039	0.0165313	0.188299	0.0539133	0.019075	0.0088417	1.0752	0.2688
3	0.30815	0.035418	0.130007	0.0163093	0.182151	0.0517273	0.0211272	0.0092864	0.9689	0.242225
4	0.298873	0.038165	0.0918551	0.016311	0.211694	0.054476	0.0282043	0.010391	0.9747	0.243675
5	0.294946	0.034671	0.0802647	0.014172	0.219549	0.048843	0.0194129	0.0081812	1.0652	0.2663
6	0.28511	0.035383	0.0950227	0.0147767	0.194414	0.0501597	0.0182759	0.0070919	1.0271	0.256775
7	0.26546	0.032846	0.0818675	0.0111393	0.187819	0.0439853	0.0294914	0.0083472	1.1805	0.295125
8	0.148616	0.023819	0.0792729	0.01281	0.0709456	0.036629	0.0362343	0.0085785	1.0896	0.2724
9	0.137756	0.032232	0.0891323	0.0171153	0.0497519	0.0493473	0.0310414	0.0079117	0.9518	0.23795
10	0.172271	0.042593	0.144507	0.0189837	0.0284106	0.0615767	0.0206062	0.0095805	0.7088	0.1772
11	0.150343	0.030056	0.136654	0.015727	0.0140094	0.045783	0.0331416	0.0097341	0.9833	0.245825
12	0.140583	0.02897	0.114478	0.0128883	0.0267246	0.0418583	0.0239395	0.006164	1.1584	0.2896
13	0.146315	0.02468	0.0979162	0.0140057	0.0495514	0.0386857	0.0373441	0.0095248	1.0195	0.254875
14	0.128416	0.028781	0.103783	0.018424	0.0252215	0.047205	0.0281558	0.0084156	0.7923	0.198075
15	0.131483	0.029316	0.085225	0.017595	0.0473677	0.046911	0.0307911	0.0099023	0.8197	0.204925
